# Supplementary material for: Practical applications of methods to incorporate patient preferences into medical decision models: a scoping review
Source: BMC Med Inform Decis Mak. 2025 Mar 3;25:109. doi: 10.1186/s12911-025-02945-5 (PMC11877743; doi:10.1186/s12911-025-02945-5)
Supplement: Supplementary file 1 — Supplementary Material 1: Appendix A. [file 12911_2025_2945_MOESM1_ESM.csv]

Method	Description
Analytic Hierarchy Process (AHP)	Responders assess the relative importance of pairs of attributes (e.g., treatment endpoints, properties, criteria, items, objects) towards achieving a goal, and these responses are used to compute a weight for each attribute.
Stochastic Multi-criteria Acceptability Analysis (SMAA)	A method for multi-criteria decision analysis under uncertainty, using probability distributions to model the uncertainty in the decision-making process.
Weighted Sum Model	Functions by assigning weights to different criteria based on their importance and then calculating the overall score for each alternative by summing the weighted values of all criteria.
Markov Models	Statistical models that predict the behavior of a system over time by assuming that future states depend only on the current state and not on the sequence of events that preceded it.
Bayesian Models	Statistical models that apply Bayes' theorem to update the probability of hypotheses as more evidence or information becomes available.
Utility-maximization Algorithm	Algorithms used to find the optimal decision by maximizing the utility, which is a measure of satisfaction or preference.
Monte Carlo Simulations	A computational technique that uses repeated random sampling to simulate the behavior of complex systems and assess the impact of uncertainty.
Threshold Analysis	A method used to determine the critical values of variables at which the preferred decision changes.
Decision Trees	Graphical representations of decision-making processes, where each node represents a decision point and each branch represents a possible outcome. This includes both simple and complex decision trees.
Discrete Choice Experiments (DCEs)	Attribute-based measures of benefit, offering individuals a series of hypothetical choice situations from which they choose between two or more profiles. This includes both standard and advanced DCEs.
Conjoint Analysis	Presents respondents with various combinations of product or service attributes, collecting their preferences, and statistically analyzing the data to determine the relative importance of each attribute. This includes both traditional and adaptive conjoint analysis.
Standard Gamble	Respondents choose between a certain outcome and a gamble that could result in either a better outcome with a probability P or a worse outcome with a probability 1-P. This includes both traditional and modified standard gamble.
Time Trade-Off	Individuals choose between living for a period in a specified, less than perfect state versus having a healthier life for a period of time, with the time varied until the respondent is indifferent to the alternatives. This includes both traditional and modified time trade-off.
Artificial Intelligence Frameworks	AI-based systems designed to assist in decision-making by analyzing large datasets and providing recommendations or predictions.
Risk Calculators	Tools that use statistical models to estimate the risk of a certain outcome based on individual patient data.
Interactive Patient Tools	Digital tools that engage patients in the decision-making process by providing personalized information and collecting patient preferences.
