# Supplementary material for: Practical applications of methods to incorporate patient preferences into medical decision models: a scoping review
Source: BMC Med Inform Decis Mak. 2025 Mar 3;25:109. doi: 10.1186/s12911-025-02945-5 (PMC11877743; doi:10.1186/s12911-025-02945-5)
Supplement: Supplementary file 3 — Supplementary Material 3: Appendix C. [file 12911_2025_2945_MOESM3_ESM.csv]

Search	Database	Query	Records retrieved
#1	Pubmed	("patient preferences"[All Fields] OR "patient values"[All Fields] OR "patient choice"[All Fields] OR "patient-centered"[All Fields]) AND ("decision aid"[All Fields] OR "decision support"[All Fields] OR "collaborative decision making"[All Fields] OR "shared decision making"[All Fields] OR "treatment"[All Fields] OR "prediction"[All Fields] OR "multicriteria"[All Fields] OR "Multiple-Criteria"[All…	7002
#2	Google Scholar	integration of Patient Preferences in Medical Algorithms and Models	200
#3	AMC Digital Library	Keyword:(patient preferences)	2
#4	IEEE Xplore	("All Metadata":patient preferences) AND ("All Metadata":decision making) AND ("All Metadata":model) AND ("All Metadata":tool)	14
#5	Cochrane Library	patient preferences in Title Abstract Keyword AND "decision making" in Title Abstract Keyword AND tool in Title Abstract Keyword - (Word variations have been searched)	9
#6	Open Grey	patient prefernces	1
#7	National Technical Reports Library	patient preferences [keywords]	0
